# Supplementary material for: A Simple Method for the Prediction of Therapeutic Proteins (Monoclonal and Polyclonal Antibodies and Non-Antibody Proteins) for First-in-Pediatric Dose Selection: Application of Salisbury Rule
Source: Antibodies (Basel). 2022 Oct 21;11(4):66. doi: 10.3390/antib11040066 (PMC9590058; doi:10.3390/antib11040066)
Supplement: Supplementary file 1 [file antibodies-11-00066-s001.zip]

Archive with 1 entries (1 files):
- antibodies-1882419-supplementary.pdf
